# Supplementary material for: Preliminary Screening for Ophidiomyces ophidiicola in Pet Snakes from Italy and Exploratory Evaluation of Droplet Digital PCR Assay
Source: Microorganisms. 2026 Feb 6;14(2):392. doi: 10.3390/microorganisms14020392 (PMC12943615; doi:10.3390/microorganisms14020392)
Supplement: Supplementary file 1 [file microorganisms-14-00392-s001.zip]

Archive with 1 entries (1 files):
- microorganisms-4122909-supplementary.pdf
